# Supplementary material for: Systematic evaluation of machine learning models for clinical risk prediction on real-world hospital datasets
Source: iScience. 2026 Apr 8;29(5):115654. doi: 10.1016/j.isci.2026.115654 (PMC13127387; doi:10.1016/j.isci.2026.115654)
Supplement: Data S4. Supplemental notes on variables for the eight datasets, related to Table 6 [file mmc2.xlsx]

## Sheet: Dataset1
Category	Name	Example	Description
Label	Cryptogenic Stroke	0	Acute cerebral infarction confirmed by cranial magnetic resonance imaging (MRI), with cervical vascular color Doppler ultrasound, magnetic resonance angiography (MRA) of the brain, or digital subtraction angiography (DSA) of the whole brain performed to exclude large artery stenosis (>50%) or occlusion associated with the responsible lesion; without small vessel disease, vasculitis, connective ti…
Variables	Sex	1	Binary categorical variable; Male:1; Female:0
Variables	Age	52	Continuous variable;
Variables	Smoking	0	Binary categorical variable; 1 = Yes, 0 = No
Variables	Drinking	0	Binary categorical variable; 1 = Yes, 0 = No
Variables	hypertension	1	Binary categorical variable; 1 = Yes, 0 = No
Variables	diabetes	0	Binary categorical variable; 1 = Yes, 0 = No
Variables	hyperlipidemia	0	Binary categorical variable; 1 = Yes, 0 = No
Variables	Body Mass Index	25.9516	Continuous variable;
Variables	blood platelet	161	Continuous variable;
Variables	mean platelet volume	9.7	Continuous variable;
Variables	C-reactive protein	0.5	Continuous variable;
Variables	prothrombin time	11	Continuous variable;
Variables	activated partial thromboplastin time	29.2	Continuous variable;
Variables	thrombin time	19.4	Continuous variable;
Variables	fibrinogen	1.98	Continuous variable;
Variables	D-dimer	130	Continuous variable;
Variables	international normalized ratio	0.95	Continuous variable;

## Sheet: Dataset2
Category	Name	Example	Description
Label	Cryptogenic Stroke	0	Acute cerebral infarction confirmed by cranial magnetic resonance imaging (MRI), with cervical vascular color Doppler ultrasound, magnetic resonance angiography (MRA) of the brain, or digital subtraction angiography (DSA) of the whole brain performed to exclude large artery stenosis (>50%) or occlusion associated with the responsible lesion; without small vessel disease, vasculitis, connective ti…
Variables	sex	0	Binary categorical variable; Male:1; Female:0
Variables	age	63	Continuous variable;
Variables	left ventricular end-diastolic inner diaeter	43	Continuous variable;
Variables	left ventricular end-systolic internal diameter	23.5	Continuous variable;
Variables	interventricular septal thickness	10	Continuous variable;
Variables	left atrial diameter	34	Continuous variable;
Variables	short left atrial diameter	34	Continuous variable;
Variables	left atrial longitudinal diameter	40	Continuous variable;
Variables	Left ventricular posterior wall thickness	10	Continuous variable;
Variables	left ventricular ejection fraction	67	Continuous variable;
Variables	pulmonary artery systolic pressure	29	Continuous variable;
Variables	smoking	0	Binary categorical variable; 1 = Yes, 0 = No
Variables	drinkiing	0	Binary categorical variable; 1 = Yes, 0 = No
Variables	Hypertension	0	Binary categorical variable; 1 = Yes, 0 = No
Variables	Diabetes	0	Binary categorical variable; 1 = Yes, 0 = No
Variables	Hyperlipidemia	0	Binary categorical variable; 1 = Yes, 0 = No

## Sheet: Dataset3
Category	Name	Example	Description
Label	Re-fracture	0	Defined as the occurrence of a new vertebral or non-vertebral fragility fracture (including hip, wrist, or humerus) in elderly patients with a history of surgically treated osteoporotic vertebral compression fractures. The model predicts the risk of a re-fracture event occurring within 12 months following the initial surgical intervention. The primary clinical goal is to identify high-risk patien…
Variables	Age	64	Continuous variable;
Variables	Sex	0	Binary categorical variable; Male:1; Female:0
Variables	Height	160	Continuous variable;
Variables	Weight	70	Continuous variable;
Variables	Bone Mineral Density	51.3	Continuous variable;
Variables	Fasting Plasma Glucose	6.48	Continuous variable;
Variables	Triglycerides	2.46	Continuous variable;
Variables	High-Density Lipoprotein	1.25	Continuous variable;
Variables	Body Mass Index	27.3438	Continuous variable;
Variables	Tyglyceride-Glucose Index	2.45653	Continuous variable;
Variables	Body Roundness Index	2.1903	Continuous variable;
Variables	A Body Shape Index	0.0603626	Continuous variable;
Variables	Lipid Accumulation Product	24.4704	Continuous variable;
Variables	Chinese Visceral Adiposity Index	127.621	Continuous variable;

## Sheet: Dataset4
Category	Name	Example	Description
Label	Re-fracture	0	Defined as the occurrence of a new vertebral or non-vertebral fragility fracture (including hip, wrist, or humerus) in elderly patients with a history of surgically treated osteoporotic vertebral compression fractures. The model predicts the risk of a re-fracture event occurring within 12 months following the initial surgical intervention. The primary clinical goal is to identify high-risk patien…
Variables	Age	80	Continuous variable;
Variables	Sex	1	Binary categorical variable; Male:1; Female:0
Variables	Bone Mineral Density	59	Continuous variable;
Variables	N-mid Osteocalcin	14.9	Continuous variable;
Variables	β-C-terminal telopeptide	645	Continuous variable;
Variables	total Procollagen Type 1 N-terminal Propeptide	46.2	Continuous variable;
Variables	25-hydroxyvitamin D	5.7	Continuous variable;
Variables	Body Mass Index	31.21	Continuous variable;

## Sheet: Dataset5
Category	Name	Example	Description
Label	Adenomyosis	1	Adenomyosis is typically diagnosed through an integrated evaluation of clinical symptoms, transvaginal ultrasound imaging, and magnetic resonance imaging (MRI). Definitive diagnosis of adenomyosis often relies on costly imaging (MRI) or is confirmed post-hysterectomy. This study assesses whether a model using readily available and inexpensive blood-based markers of systemic inflammation (e.g., NL…
Variables	age	51	Continuous variable;
Variables	BMI	26.77	Continuous variable;
Variables	Gravida	2	polytomous variable;
Variables	Parity	1	polytomous variable;
Variables	Cesarean Section	1	Binary categorical variable; 1 = Yes, 0 = No
Variables	Abortion	1	polytomous variable;
Variables	Uterine Volume	471.05	Continuous variable;
Variables	White Blood Cell	3.3	Continuous variable;
Variables	Hemoglobin	125	Continuous variable;
Variables	Platelet	230	Continuous variable;
Variables	Neutrophil-to-Lymphocyte Ratio	1.12319	Continuous variable;
Variables	Platelet-to-Lymphocyte Ratio	166.667	Continuous variable;
Variables	Systemic Immune-Inflammation Index	258.333	Continuous variable;
Variables	Systemic Inflammation Response Index	0.292029	Continuous variable;
Variables	Monocyte-to-Lymphocyte Ratio	0.188406	Continuous variable;
Variables	Lymphocyte	1.38	Continuous variable;
Variables	Monocyte	0.26	Continuous variable;
Variables	Neutrophil	1.55	Continuous variable;
Variables	Thrombin Time	13	Continuous variable;
Variables	Activated Partial Thromboplastin Time	33.3	Continuous variable;
Variables	Thrombin Time	15.9	Continuous variable;
Variables	Fibrinogen	2.5	Continuous variable;
Variables	D-Dimer	0.37	Continuous variable;
Variables	hypertension	0	Binary categorical variable; 1 = Yes, 0 = No
Variables	diabetes	0	Binary categorical variable; 1 = Yes, 0 = No
Variables	Endometrial polyps	0	Binary categorical variable; 1 = Yes, 0 = No
Variables	Endometriosis	0	Binary categorical variable; 1 = Yes, 0 = No

## Sheet: Dataset6
Category	Name	Example	Description
Label	Influenza-Associated Aspergillosis	1	(1) Laboratory-confirmed influenza virus infection via sputum polymerase chain reaction (PCR) assay; (2) Diagnosed with IPA. The diagnostic basis for IPA is meeting the criteria for a probable clinical diagnosis, among which the microbiological evidence includes a positive serum galactomannan (GM) test, detection of Aspergillus in sputum via next-generation sequencing (NGS), isolation of Aspergil…
Variables	Age	74.4	Continuous variable;
Variables	Sex	1	Binary categorical variable; Male:1; Female:0
Variables	Weight	60	Continuous variable;
Variables	Smoking	0	Binary categorical variable; 1 = Yes, 0 = No
Variables	Drinking	0	Binary categorical variable; 1 = Yes, 0 = No
Variables	Diabetes	0	Binary categorical variable; 1 = Yes, 0 = No
Variables	Malignant tumor	0	Binary categorical variable; 1 = Yes, 0 = No
Variables	cardiovascular and cerebrovascular diseases	1	Binary categorical variable; 1 = Yes, 0 = No
Variables	Respiratory diseases	1	Binary categorical variable; 1 = Yes, 0 = No
Variables	Hepatic disorders	0	Binary categorical variable; 1 = Yes, 0 = No
Variables	Renal diseases	0	Binary categorical variable; 1 = Yes, 0 = No
Variables	ICU admission	0	Binary categorical variable; 1 = Yes, 0 = No
Variables	Sepsis shock	0	Binary categorical variable; 1 = Yes, 0 = No
Variables	Continuous Renal Replacement Therapy	0	Binary categorical variable; 1 = Yes, 0 = No
Variables	Mechanical ventilation	0	Binary categorical variable; 1 = Yes, 0 = No
Variables	Hypoxemia	1	Binary categorical variable; 1 = Yes, 0 = No
Variables	oxygen saturation level	57	Continuous variable;
Variables	Previous corticosteroid therapy	1	Binary categorical variable; 1 = Yes, 0 = No
Variables	Dosage Form	1	polytomous variable; Tablets:1; Capsules:2; Injections:3
Variables	Total 24-hour dosage	1	polytomous variable; 400mg:1;600mg:2;800mg:3
Variables	Maintenance dose	3.33333	Continuous variable;
Variables	treatment duration (days)	5	Continuous variable;
Variables	Combination antifungal therapy	0	Binary categorical variable; 1 = Yes, 0 = No
Variables	Omeprazole	1	Binary categorical variable; 1 = Yes, 0 = No
Variables	Dexamethasone	0	Binary categorical variable; 1 = Yes, 0 = No
Variables	Phenobarbital	0	Binary categorical variable; 1 = Yes, 0 = No
Variables	Midazolam	0	Binary categorical variable; 1 = Yes, 0 = No
Variables	Ritonavir	0	Binary categorical variable; 1 = Yes, 0 = No
Variables	Carbamazepine	0	Binary categorical variable; 1 = Yes, 0 = No
Variables	Combination with Cefoperazone-Sulbactam	0	Binary categorical variable; 1 = Yes, 0 = No
Variables	Combination with Trimethoprim-Sulfamethoxazole	0	Binary categorical variable; 1 = Yes, 0 = No
Variables	Combination with Linezolid	0	Binary categorical variable; 1 = Yes, 0 = No
Variables	Combination with Quinolones	0	Binary categorical variable; 1 = Yes, 0 = No
Variables	Combination with Macrolides	0	Binary categorical variable; 1 = Yes, 0 = No
Variables	Combination with Sodium Valproate	0	Binary categorical variable; 1 = Yes, 0 = No
Variables	Combination with Cyclosporine or Tacrolimus	0	Binary categorical variable; 1 = Yes, 0 = No
Variables	Combination with Non-Steroidal Anti-Inflammatory Drugs	0	Binary categorical variable; 1 = Yes, 0 = No
Variables	Combination with Statins	0	Binary categorical variable; 1 = Yes, 0 = No
Variables	Alanine Liver Transaminase	10.1	Continuous variable;
Variables	Aspartate Aminotransferase	19.9	Continuous variable;
Variables	Alkaline Phosphatase	78.5175	Continuous variable;
Variables	Gamma-Glutamyl Transferase	44.5609	Continuous variable;
Variables	Total Bilirubin	22.8	Continuous variable;
Variables	Direct Bilirubin	4.3	Continuous variable;
Variables	Serum Albumin	31.2	Continuous variable;
Variables	platelet	281	Continuous variable;
Variables	Serum Creatinine	38.9	Continuous variable;
Variables	White Blood Cell Count	10.87	Continuous variable;
Variables	C-Reactive Protein	92.5	Continuous variable;
Variables	Procalcitonin	0.298	Continuous variable;
Variables	Neutrophil count	8.18	Continuous variable;
Variables	Neutrophil Percentage	75.3	Continuous variable;
Variables	Hemoglobin	118	Continuous variable;
Variables	LYMphocyte count	1.51	Continuous variable;

## Sheet: Dataset7
Category	Name	Example	Description
Label	Acute Kidney Injury	0	AKI was diagnosed and staged according to the 2012 Kidney Disease: Improving Global Outcomes guidelines. The criteria were met if any of the following occurred: (1) an increase in serum creatinine (SCr) by ≥0.3 mg/dL (26.5 µmol/L) within 48 hours; (2) an increase in SCr to ≥1.5 times the baseline value within the prior 7 days; or (3) a urine volume of <0.5 mL/kg/h for more than 6 hours. Septic sh…
Variables	APACHEII	18	Continuous variable;
Variables	Sequential Organ Failure Assessment	7	Continuous variable;
Variables	Age	87	Continuous variable;
Variables	Sex	1	Binary categorical variable; Male:1; Female:0
Variables	Height	1.75	Continuous variable;
Variables	Weight	80	Continuous variable;
Variables	body mass index	26.1224	Continuous variable;
Variables	Heart Rate	136	Continuous variable;
Variables	B-type Natriuretic Peptide	420	Continuous variable;
Variables	platelets	167	Continuous variable;
Variables	Procalcitonin	0.226	Continuous variable;
Variables	Hemoglobin	107	Continuous variable;
Variables	Blood Glucose	8.5016	Continuous variable;
Variables	Neutrophil Count	9.68	Continuous variable;
Variables	Lymphocyte Coun	2.01	Continuous variable;
Variables	Neutrophil Percentage	73.6	Continuous variable;
Variables	Albumin	30.1	Continuous variable;
Variables	Neutrophil Percentage to Albumin Ratio	2.44518	Continuous variable;
Variables	Total Bilirubin	30.1	Continuous variable;
Variables	Prothrombin Time	12.7	Continuous variable;
Variables	Activated Partial Thromboplastin Time	29.5	Continuous variable;
Variables	Fibrinogen	4.3	Continuous variable;
Variables	Mechanical Ventilation	1	Binary categorical variable; 1 = Yes, 0 = No
Variables	Mechanical Ventilation Time	10	Continuous variable;
Variables	Glasgow Coma Scale	3	Continuous variable;
Variables	Soft Tissue Infection	0	Binary categorical variable; 1 = Yes, 0 = No
Variables	Lung Infection	1	Binary categorical variable; 1 = Yes, 0 = No
Variables	Abdominal Infection	0	Binary categorical variable; 1 = Yes, 0 = No
Variables	Urinary Tract Infection	0	Binary categorical variable; 1 = Yes, 0 = No
Variables	Bloodstream Infection	0	Binary categorical variable; 1 = Yes, 0 = No
Variables	PaO2/FiO2 Ratio	208	Continuous variable;
Variables	Lactate	1.7	Continuous variable;
Variables	Bicarbonate	36.1125	Continuous variable;
Variables	Mean Blood Pressure	101.333	Continuous variable;
Variables	Norepinephrine	1	Binary categorical variable; 1 = Yes, 0 = No
Variables	Norepinephrine Maximum Dose	0.64	Continuous variable;
Variables	C-Reactive Protein	29	Continuous variable;
Variables	Alanine Aminotransferase	13.3	Continuous variable;
Variables	Temperature	38.5	Continuous variable;
Variables	Globulin	28.9	Continuous variable;
Variables	Base Excess	14.3	Continuous variable;
Variables	Potassium	4.57	Continuous variable;
Variables	Sodium	145	Continuous variable;
Variables	White Blood Cell Count	13.2	Continuous variable;
Variables	Hypertension	1	Binary categorical variable; 1 = Yes, 0 = No
Variables	Coronary Heart Disease	0	Binary categorical variable; 1 = Yes, 0 = No
Variables	Diabetes	1	Binary categorical variable; 1 = Yes, 0 = No
Variables	Arrhythmia	1	Binary categorical variable; 1 = Yes, 0 = No
Variables	Stroke	0	Binary categorical variable; 1 = Yes, 0 = No
Variables	Chronic Obstructive Pulmonary Disease	0	Binary categorical variable; 1 = Yes, 0 = No
Variables	Liver Disease	0	Binary categorical variable; 1 = Yes, 0 = No
Variables	Cancer	0	Binary categorical variable; 1 = Yes, 0 = No
Variables	Immunosuppression	0	Binary categorical variable; 1 = Yes, 0 = No
Variables	Severe Trauma	0	Binary categorical variable; 1 = Yes, 0 = No
Variables	Leukemia	0	Binary categorical variable; 1 = Yes, 0 = No
Variables	Smoking	0	Binary categorical variable; 1 = Yes, 0 = No
Variables	Drinking	0	Binary categorical variable; 1 = Yes, 0 = No
Variables	Serum Creatinine	88	Continuous variable;
Variables	Blood Urea Nitrogen	8.2	Continuous variable;
Variables	Uric Acid	691.25	Continuous variable;
Variables	Alkaline Phosphatase	71	Continuous variable;

## Sheet: Dataset8
Category	Name	Example	Description
Label	Deep Vein Thrombosis	0	The diagnosis of DVT was confirmed by experienced sonographers via bedside Doppler ultrasound. Diagnostic criteria included non-compressibility of the venous lumen under probe pressure, visualization of an echogenic thrombus within the lumen, and the absence of flow or presence of filling defects on color Doppler imaging. Septic shock patients admitted to ICU for treatment, complete hospitalizati…
Variables	ICU Length of Stay	7	Continuous variable;
Variables	Hospital Length of Stay	13	Continuous variable;
Variables	Mechanical Ventilation Time	0	Continuous variable;
Variables	Mechanical Ventilation	0	Binary categorical variable; 1 = Yes, 0 = No
Variables	Cardiac Troponin	0.039	Continuous variable;
Variables	Myoglobin	29.83	Continuous variable;
Variables	VTE score	7	Continuous variable;
Variables	D-Dimer	3.24	Continuous variable;
Variables	RBC Transfusion	0	Binary categorical variable; 1 = Yes, 0 = No
Variables	Platelet Transfusion	0	Binary categorical variable; 1 = Yes, 0 = No
Variables	Albumin Infusion	1	Binary categorical variable; 1 = Yes, 0 = No
Variables	Central Venous Catheter	0	Binary categorical variable; 1 = Yes, 0 = No
Variables	Creatine Kinase-MB	2.1	Continuous variable;
Variables	B-type Natriuretic Peptide	134	Continuous variable;
Variables	Ejection Fraction	52.5961	Continuous variable;
Variables	C-Reactive Protein	105	Continuous variable;
Variables	Coronary Heart Disease	0	Binary categorical variable; 1 = Yes, 0 = No
Variables	Soft Tissue Infection	0	Binary categorical variable; 1 = Yes, 0 = No
Variables	Lung Infection	0	Binary categorical variable; 1 = Yes, 0 = No
Variables	Abdominal Infection	1	Binary categorical variable; 1 = Yes, 0 = No
Variables	Urinary Tract Infection	0	Binary categorical variable; 1 = Yes, 0 = No
Variables	Bloodstream Infection	0	Binary categorical variable; 1 = Yes, 0 = No
Variables	APACHEII	24	Continuous variable;
Variables	Sequential Organ Failure Assessment	8	Continuous variable;
Variables	Age	34	Continuous variable;
Variables	Sex	1	Binary categorical variable; Male:1; Female:0
Variables	Height	1.74	Continuous variable;
Variables	Weight	45	Continuous variable;
Variables	Body Mass Index	14.8633	Continuous variable;
Variables	Heart Rate	155	Continuous variable;
Variables	Platelet	116	Continuous variable;
Variables	Procalcitonin	115	Continuous variable;
Variables	Glasgow Coma Scale	13	Continuous variable;
Variables	Mean Blood Pressure	63	Continuous variable;
Variables	Norepinephrine	1	Binary categorical variable; 1 = Yes, 0 = No
Variables	Maximum Norepinephrine Dose	0.28	Continuous variable;
Variables	Temperature	38.5	Continuous variable;
Variables	Serum Creatinine	65.1	Continuous variable;
Variables	Blood Urea Nitrogen	6.6	Continuous variable;
Variables	Blood Glucose	10.6	Continuous variable;
Variables	Neutrophil Count	11.3115	Continuous variable;
Variables	Lymphocyte Count	0.913065	Continuous variable;
Variables	Neutrophil Percentage	67.705	Continuous variable;
Variables	Albumin	14.1	Continuous variable;
Variables	Total Bilirubin	28.2	Continuous variable;
Variables	Prothrombin Time	19.7	Continuous variable;
Variables	Activated Partial Thromboplastin Time	64.45	Continuous variable;
Variables	Fibrinogen	2.3	Continuous variable;
Variables	PaO2/FiO2 Ratio	208	Continuous variable;
Variables	Lactate	4.6	Continuous variable;
Variables	Alanine Aminotransferase	138.562	Continuous variable;
Variables	Globulin	20.3	Continuous variable;
Variables	Potassium	3.8	Continuous variable;
Variables	Sodium	128	Continuous variable;
Variables	Chloride Ion	97	Continuous variable;
Variables	Calcium	0.93	Continuous variable;
Variables	White Blood Cell Count	1.04	Continuous variable;
Variables	Hypertension	0	Binary categorical variable; 1 = Yes, 0 = No
Variables	Coronary Heart Disease	0	Binary categorical variable; 1 = Yes, 0 = No
Variables	Diabetes	0	Binary categorical variable; 1 = Yes, 0 = No
Variables	Arrhythmia	0	Binary categorical variable; 1 = Yes, 0 = No
Variables	Stroke	1	Binary categorical variable; 1 = Yes, 0 = No
Variables	Chronic Obstructive Pulmonary Disease	0	Binary categorical variable; 1 = Yes, 0 = No
Variables	Liver Disease	1	Binary categorical variable; 1 = Yes, 0 = No
Variables	Cancer	0	Binary categorical variable; 1 = Yes, 0 = No
Variables	Immune Disease	0	Binary categorical variable; 1 = Yes, 0 = No
Variables	Severe Trauma	0	Binary categorical variable; 1 = Yes, 0 = No
Variables	Leukemia	0	Binary categorical variable; 1 = Yes, 0 = No
Variables	Smoking	0	Binary categorical variable; 1 = Yes, 0 = No
Variables	Drinking	1	Binary categorical variable; 1 = Yes, 0 = No
Variables	Acute Kidney Injury	1	Binary categorical variable; 1 = Yes, 0 = No
Variables	Uric Acid	106	Continuous variable;
Variables	Alkaline Phosphatase	76	Continuous variable;
Variables	β2-Microglobulin	5.76704	Continuous variable;
Variables	Cysteine	1.88361	Continuous variable;
Variables	Superoxide Dismutase	115	Continuous variable;
Variables	Platelet Distribution Width	11	Continuous variable;
Variables	pH Value	7.47	Continuous variable;
Variables	Anion Gap	12.6755	Continuous variable;
Variables	Bicarbonate	18.2	Continuous variable;
Variables	Base Excess	-5.8	Continuous variable;
Variables	Prealbumin	24	Continuous variable;
Variables	Partial Pressure of CO2	24	Continuous variable;
Variables	Respiratory Rate	25	Continuous variable;
Variables	Oxygen Saturation	94	Continuous variable;
Variables	Bacterial Infection	1	Binary categorical variable; 1 = Yes, 0 = No
